# Supplementary material for: Apolipoprotein E dysfunction in Alzheimer’s disease: a study on miRNA regulation, glial markers, and amyloid pathology
Source: Front Aging Neurosci. 2024 Dec 18;16:1495615. doi: 10.3389/fnagi.2024.1495615 (PMC11688329; doi:10.3389/fnagi.2024.1495615)
Supplement: Supplementary file 8 [file Table_1.XLSX]

## Sheet: Table S1
	Candidate miRNAs	Mouse	Human
		(Accession ID and mature sequence)	(Accession ID and mature sequence)
	miR-101a-3p	>mmu-miR-101a-3p MIMAT0000133 UACAGUACUGUGAUAACUGAA	>hsa-miR-101-3p.1 MIMAT0000099 UACAGUACUGUGAUAACUGAA
	miR-125b-5p	>mmu-miR-125b-5p MIMAT0000136	>hsa-miR-125b-5p MIMAT0000423 UCCCUGAGACCCUAACUUGUGA
		UCCCUGAGACCCUAACUUGUGA
	miR-140-3p	>mmu-miR-140-3p MIMAT0000152	>hsa-miR-140-3p.2 MIMAT0004597
		UACCACAGGGUAGAACCACGG	UACCACAGGGUAGAACCACGG
	miR-146a-5p	>mmu-miR-146a-5p MIMAT0000449	>hsa-miR-146a-5p MIMAT0000449 UGAGAACUGAAUUCCAUGGGUU
		UGAGAACUGAAUUCCAUGGGUU
	miR-15a-5p	>mmu-miR-15a-5p MIMAT0000526	>hsa-miR-15a-5p MIMAT0000068
		UAGCAGCACAUAAUGGUUUGUG	UAGCAGCACAUAAUGGUUUGUG
	miR-342-3p	>mmu-miR-342-3p MIMAT0000590	>hsa-miR-342-3p MIMAT0000753 UCUCACACAGAAAUCGCACCCGU
		UCUCACACAGAAAUCGCACCCGU
	miR-34a-5p	>mmu-miR-34a-5p MIMAT0000542	>hsa-miR-34a-5p MIMAT0000255 UGGCAGUGUCUUAGCUGGUUGU
		UGGCAGUGUCUUAGCUGGUUGU
	miR-374c-5p	>mmu-miR-374c-5p MIMAT0014953	>hsa-miR-374c-5p MIMAT0018443
		AUAAUACAACCUGCUAAGUG	AUAAUACAACCUGCUAAGUGCU
	Cel-miR-39-3p	>cel-miR-39-3p MIMAT0000010
		UCACCGGGUGUAAAUCAGCUUG
	Table S1 The mature sequences of the candidate miRNAs obtained from miRBase Release 22.1.
