# Supplementary material for: Apolipoprotein E dysfunction in Alzheimer’s disease: a study on miRNA regulation, glial markers, and amyloid pathology
Source: Front Aging Neurosci. 2024 Dec 18;16:1495615. doi: 10.3389/fnagi.2024.1495615 (PMC11688329; doi:10.3389/fnagi.2024.1495615)
Supplement: Supplementary file 9 [file Table_2.XLSX]

## Sheet: Table S2
	Genes	Primer Sequence		Accession ID
1	App	Forward	GGTTCTGGGCTGACAAACAT	NM_001198823.1
		Reverse	GTGATGACAATCACGGTTGC
2	Psen1	Forward	CGCACTACTGGACTGTGGAA	NM_001362271.1
		Reverse	CAGTGCGGGTAAATCTCCAT
3	Bace1	Forward	TCGCTGTCTCACAGTCATCC	NM_011792.6
		Reverse	AACAAACGGACCTTCCACTG
4	Sorl1	Forward	CCTGTCGCGTTTTTCTTAGC	NM_011436.4
		Reverse	TTCTGGCAATGCACTTCTTG
5	Bdnf	Forward	TTGTTTTGTGCCGTTTACCA	NM_001285416.1
		Reverse	GGTAAGAGAGCCAGCCACTG
6	Slc22a4	Forward	CCTGTTCTGTGTTCCCCTGT	NM_001330304.1
		Reverse	GGTTATGGTGGCAATGTTCC
7	Aif1	Forward	GGACAGACTGCCAGCCTAAG	NM_001361501.1
		Reverse	GACGGCAGATCCTCATCATT
8	Trem2	Forward	CTGCACTTCAAGGGAAAAGC	NM_001272078.1
		Reverse	CAGTGCTTCAAGGCGTCATA
9	Gfap	Forward	CACGAACGAGTCCCTAGAGC	NM_001131020.1
		Reverse	ATGGTGATGCGGTTTTCTTC
10	Aqp4	Forward	TTGCTTTGGACTCAGCATTG	NM_001308647.2
		Reverse	GGGAGGTGTGACCAGGTAGA
11	Cfh	Forward	ACCACATGTGCCAAATGCTA	NM_009888.3
		Reverse	TGTTGAGTCTCGGCACTTTG
12	Lif	Forward	AGTAGCCGACTGCAGCTCTC	NM_001039537.2
		Reverse	GACAGCTGTGCTGGATCAAA
13	Stat3	Forward	GACCCGCCAACAAATTAAGA	NM_213660.3
		Reverse	TCGTGGTAAACTGGACACCA
14	Vegfa	Forward	CAGGCTGCTGTAACGATGAA	NM_001317041.1
		Reverse	AATGCTTTCTCCGCTCTGAA
15	Cacna1C	Forward	GCATCACAATCAGCAGGCTA	NM_001255999.2
		Reverse	ACGGGGTTCTACAGGCTTTT
16	Mapt	Forward	CCCCATTCATGATTTTGACC	NM_001285455.2
		Reverse	GACATCACAAGAAGGCAGCA
17	Rock1	Forward	CGACCTGTAACCCAAGGAGA	NM_009071.2
		Reverse	TGAATTCATGGCCTTTGTGA
18	Atg12	Forward	CCCAGACCAAGAAGTTGGAA	NM_026217.3
		Reverse	CAGCACCGAAATGTCTCTGA
19	Sirt1	Forward	AGTTCCAGCCGTCTCTGTGT	NM_001159589.2
		Reverse	CTCCACGAACAGCTTCACAA
20	Bcl2	Forward	AGGAGCAGGTGCCTACAAGA	NM_009741.5
		Reverse	GCATTTTCCCACCACTGTCT
21	Gapdh	Forward	CAACAGCAACTCCCACTC	NM_001289726.1
		Reverse	ACCAGGAAATGAGCTTGAC
	Table S2: Primer sequences used to determine the relative expression level of selected target genes in the neocortex-hippocampus and eye tissues.
	(App- amyloid beta precursor protein; Psen1- presenilin 1; Bace1- beta-site APP cleaving enzyme; Sorl1-sortilin-related receptor, LDLR class A repeats-containing; Bdnf- brain derived neurotrophic factor; Slc22a4- solute carrier family 22 (organic cation transporter), member 4; Aif1- allograft inflmmatory factor 1; Trem2- triggering receptor expressed on myeloid cells 2; Gfap- glial fibrillary aci…
