# Supplementary material for: Apolipoprotein E dysfunction in Alzheimer’s disease: a study on miRNA regulation, glial markers, and amyloid pathology
Source: Front Aging Neurosci. 2024 Dec 18;16:1495615. doi: 10.3389/fnagi.2024.1495615 (PMC11688329; doi:10.3389/fnagi.2024.1495615)
Supplement: Supplementary file 10 [file Table_3.XLSX]

## Sheet: Table S3
	MicroRNAs	Dysregulated microRNAs
		(≥2-fold intergroup difference and P < 0.05)
		Apoe-ko vs. Controls (younger)		Apoe-ko vs. Controls (older)		Older vs. Younger Apoe-ko mice		Older vs. Younger controls		Apoe-ko HFD vs. Apoe-ko RD
		FC	P value	FC	P value	FC	P value	FC	P value	FC	P value
	miR-101a	0.0467948	<0.0001	0.513098	>0.9999	0.478255	>0.9999	0.043617	<0.0001	0.238538	<0.0001
	miR-125b	0.0956864	<0.0001	9.31855	<0.0001	5.1893	0.0001	0.0532857	<0.0001	6.60104	<0.0001
	miR-140	0.0969693	<0.0001	0.844299	>0.9999	0.688701	>0.9999	0.0790986	<0.0001	0.877481	0.1842
	miR-146a	0.0523356	0.0002	63.2561	<0.0001	20.6223	0.0001	0.0170621	0.0002	6.96018	<0.0001
	miR-15a	0.0295417	<0.0001	13.1751	0.0014	11.8041	0.0015	0.0264676	<0.0001	1.45044	0.0712
	miR-34a	0.0468972	<0.0001	3.3731	0.423	2.77279	0.114	0.0385509	<0.0001	1.98992	0.0127
	miR-342	0.168973	<0.0001	9.00038	<0.0001	6.12568	<0.0001	0.115003	<0.0001	7.85802	0.0031
	miR-374c	0.0499775	<0.0001	9.43601	0.0018	5.06598	0.0036	0.0268318	<0.0001	0.0222213	0.0022
	Table S3. Relative microRNA levels in the neocortex and hippocampus of Apoe-ko mice and controls at both younger (3 months) and older (9 months) ages, as well as based on diet.
	Apoe-ko mice (n = 4 per group, females) and controls (C57BL/6J) (n = 4 per group, females) were compared at younger (3 months) and older (9 months) ages, as well as within strains over time (2-way ANOVA with Bonferroni corrected multiple comparison test). Additionally, Apoe-ko mice on a high-fat diet (HFD) versus a regular diet (RD) (n = 4-5 per group, females) were compared at old age (9 months)…
