# Supplementary material for: Apolipoprotein E dysfunction in Alzheimer’s disease: a study on miRNA regulation, glial markers, and amyloid pathology
Source: Front Aging Neurosci. 2024 Dec 18;16:1495615. doi: 10.3389/fnagi.2024.1495615 (PMC11688329; doi:10.3389/fnagi.2024.1495615)
Supplement: Supplementary file 11 [file Table_4.XLSX]

## Sheet: Table S4
	MicroRNAs	Dysregulated microRNAs
		(≥2-fold intergroup difference and P < 0.05)
		Apoe-ko vs. Controls (younger)		Apoe-ko vs. Controls (older)		Older vs. Younger Apoe-ko mice		Older vs. Younger controls		Apoe-ko HFD vs. Apoe-ko RD
		FC	P value	FC	P value	FC	P value	FC	P value	FC	P value
	miR-101a	2.11586	0.1895	2.29317	0.0786	1.20719	>0.9999	1.11384	>0.9999	0.76299	0.2913
	miR-125b	0.390233	0.0059	3.70979	<0.0001	4.61806	<0.0001	0.485774	0.0699	2.72148	<0.0001
	miR-140	1.01208	>0.9999	2.42791	0.0362	1.76964	0.448	0.737683	0.9049	0.970581	0.7125
	miR-146a	1.77463	>0.9999	12.5288	0.0001	6.43446	0.0305	0.911402	>0.9999	3.71785	<0.0001
	miR-15a	0.994958	>0.9999	2.63795	0.0021	1.95126	0.1331	0.735958	0.4889	2.26514	<0.0001
	miR-34a	0.99	>0.9999	2.16	0.1028	1.93	0.3108	0.88	>0.9999	1.51	0.0045
	miR-342	0.64	0.115	2.44	0.0001	2.93	<0.0001	0.63	0.1331	3.39	<0.0001
	miR-374c	2.76146	0.0245	3.63155	0.0072	3.86582	0.003	2.9396	0.0112	2.40724	0.0023
	Table S4. Relative microRNA levels in the eye tissue of Apoe-ko mice and controls at both younger (3 months) and older (9 months) ages, as well as based on diet.
	Apoe-ko mice (n = 4 per group, females) and controls (C57BL/6J) (n = 4 per group, females) were compared at younger (3 months) and older (9 months) ages, as well as within strains over time (Kruskall Wallis test with Dunn's multiple comparison test). Additionally, Apoe-ko mice on a high-fat diet (HFD) versus a regular diet (RD) (n = 4-5 per group, females) were compared at old age (9 months) (Man…
