# Supplementary material for: Apolipoprotein E dysfunction in Alzheimer’s disease: a study on miRNA regulation, glial markers, and amyloid pathology
Source: Front Aging Neurosci. 2024 Dec 18;16:1495615. doi: 10.3389/fnagi.2024.1495615 (PMC11688329; doi:10.3389/fnagi.2024.1495615)
Supplement: Supplementary file 12 [file Table_5.XLSX]

## Sheet: Table S5
	MicroRNAs	Dysregulated microRNAs
		(≥2-fold intergroup difference and Bonferroni corrected P < 0.05)
		Apoe-ko vs. Controls (younger)		Apoe-ko vs. Controls (older)		Older vs. Younger Apoe-ko mice		Older vs. Younger controls		Apoe-ko HFD vs. Apoe-ko RD
		FC	P value	FC	P value	FC	P value	FC	P value	FC	P value
	miR-101a	0.339299	0.0256	0.960926	>0.9999	3.75766	0.0022	1.32681	>0.9999	1.41174	0.2017
	miR-125b	0.353361	0.0549	1.55932	0.3309	2.933	0.0056	0.664655	>0.9999	1.62411	0.3669
	miR-140	0.418696	0.4223	2.96511	0.0076	3.81122	0.003	0.538173	0.7004	1.10367	0.9025
	miR-146a	4.06342	0.0347	9.42216	<0.0001	2.59105	0.115	1.11742	>0.9999	1.2585	0.0892
	miR-15a	0.242525	0.0065	2.49477	0.0107	5.42604	0.0001	0.527482	0.1961	0.936463	0.6529
	miR-34a	0.33	0.0727	3.08	0.0319	4.64	0.0023	0.49	0.4613	1.27	0.5668
	miR-342	0.1	<0.0001	4.23	0.1483	4.24	0.0319	0.1	<0.0001	0.92	0.6461
	miR-374c	0.331242	0.0045	1.86353	>0.9999	2.16685	>0.9999	0.385158	0.0039	0.817102	0.2829
	Table S5. Relative microRNA levels in the tear fluids of Apoe-ko mice and controls at both younger (3 months) and older (9 months) ages, as well as based on diet.
	Apoe-ko mice (n = 4 per group, females) and controls (C57BL/6J) (n = 4 per group, females) were compared at younger (3 months) and older (9 months) ages, as well as within strains over time (Kruskall Wallis test with Bonferroni corrected multiple comparison test). Additionally, Apoe-ko mice on a high-fat diet (HFD) versus a regular diet (RD) (n = 4-5 per group, females) were compared at old age (…
