# Supplementary material for: Apolipoprotein E dysfunction in Alzheimer’s disease: a study on miRNA regulation, glial markers, and amyloid pathology
Source: Front Aging Neurosci. 2024 Dec 18;16:1495615. doi: 10.3389/fnagi.2024.1495615 (PMC11688329; doi:10.3389/fnagi.2024.1495615)
Supplement: Supplementary file 13 [file Table_6.XLSX]

## Sheet: Table S6
	Protein Expression	Mouse model	Mean	S.D.	Kruskal-Wallis test (P)	Intergroup comparison	Dunn’s post hoc test
							Pa value
	APP/Aβ (6E10)	Apoe-ko (younger)	63.84	70.97	<0.0001	Apoe-ko vs. Ctrl at younger	>0.9999
		Apoe-ko (older)	17.81	23.04		Apoe-ko vs. Ctrl at older	0.0229
		Ctrl (younger)	90.61	75.65		older vs. younger Apoe-ko	0.083
		Ctrl (older)	3.361	2.201		older vs. younger Ctrl	<0.0001
	Gfap	Apoe-ko (younger)	151.9	133.4	<0.0001	Apoe-ko vs. Ctrl at younger	<0.0001
		Apoe-ko (older)	648.8	524.7		Apoe-ko vs. Ctrl at older	>0.9999
		Ctrl (younger)	649	511.8		older vs. younger Apoe-ko	<0.0001
		Ctrl (older)	672	435.2		older vs. younger Ctrl	>0.9999
	Iba1	Apoe-ko (younger)	279.4	128.1	<0.0001	Apoe-ko vs. Ctrl at younger	>0.9999
		Apoe-ko (older)	302.3	114		Apoe-ko vs. Ctrl at older	<0.0001
		Ctrl (younger)	262	228.6		older vs. younger Apoe-ko	>0.9999
		Ctrl (older)	19.99	17.19		older vs. younger Ctrl	<0.0001
	Trem2	Apoe-ko (younger)	10.46	6.01	<0.0001	Apoe-ko vs. Ctrl at younger	0.0656
		Apoe-ko (older)	35.12	17.85		Apoe-ko vs. Ctrl at older	<0.0001
		Ctrl (younger)	6.078	4.671		older vs. younger Apoe-ko	<0.0001
		Ctrl (older)	4.697	2.518		older vs. younger Ctrl	>0.9999
	Table S6: Immunoreactivity measured in normalized pixel values for selected protein markers in the neocortex-hippocampus region.
	Apoe-ko mice (n = 4 per group, females) and controls (C57BL/6J) were compared at younger (3 months) and older (9 months) ages, as well as within strains over time. Pixel counts, normalized to area and after removing outliers, were analyzed using the Kruskal-Wallis test with Dunn's multiple comparison test (Pa - adjusted P value; Ctrl - Control).
