# Supplementary material for: Apolipoprotein E dysfunction in Alzheimer’s disease: a study on miRNA regulation, glial markers, and amyloid pathology
Source: Front Aging Neurosci. 2024 Dec 18;16:1495615. doi: 10.3389/fnagi.2024.1495615 (PMC11688329; doi:10.3389/fnagi.2024.1495615)
Supplement: Supplementary file 14 [file Table_7.XLSX]

## Sheet: Table S7
	Protein Expression	Mouse model	Mean	S.D.	Kruskal-Wallis test (P)	Intergroup comparison	Dunn’s post hoc test
							Pa value
	APP/Aβ (6E10)	Apoe-ko (younger)	354.7	488	0.0001	Apoe-ko vs. Ctrl at younger	0.0185
		Apoe-ko (older)	669.5	781.4		Apoe-ko vs. Ctrl at older	0.0086
		Ctrl (younger)	540.6	266.3		older vs. younger Apoe-ko	0.488
		Ctrl (older)	57.57	89.16		older vs. younger Ctrl	<0.0001
	Gfap	Apoe-ko (younger)	174.4	113.7	<0.0001	Apoe-ko vs. Ctrl at younger	0.0824
		Apoe-ko (older)	384.8	287.3		Apoe-ko vs. Ctrl at older	0.0001
		Ctrl (younger)	284.7	155.9		older vs. younger Apoe-ko	0.0257
		Ctrl (older)	125.1	95.09		older vs. younger Ctrl	0.0008
	Iba1	Apoe-ko (younger)	393.3	355.3	<0.0001	Apoe-ko vs. Ctrl at younger	0.1504
		Apoe-ko (older)	546.4	394.9		Apoe-ko vs. Ctrl at older	0.0585
		Ctrl (younger)	156.6	120.2		older vs. younger Apoe-ko	0.5683
		Ctrl (older)	1138	799.1		older vs. younger Ctrl	<0.0001
	Trem2	Apoe-ko (younger)	139.2	169.5	0.04	Apoe-ko vs. Ctrl at younger	0.0642
		Apoe-ko (older)	163.3	199.8		Apoe-ko vs. Ctrl at older	>0.9999
		Ctrl (younger)	24.87	29.21		older vs. younger Apoe-ko	>0.9999
		Ctrl (older)	84.48	95.22		older vs. younger Ctrl	0.4418
	Table S7: Immunoreactivity measured in normalized pixel values for selected protein markers in the retinal cross sections.
	Apoe-ko mice (n = 4 per group, females) and controls (C57BL/6J) (n = 4 per group, females) were compared at younger (3 months) and older (9 months) ages, as well as within strains over time. Pixel counts, normalized to area and after removing outliers, were analyzed using the Kruskal-Wallis test with Dunn's multiple comparison test. (Pa - adjusted P value; Ctrl - Control)
